# Supplementary material for: Patient-specific factors influence somatic variation patterns in von Hippel–Lindau disease renal tumours
Source: Nat Commun. 2016 May 13;7:11588. doi: 10.1038/ncomms11588 (PMC4869254; doi:10.1038/ncomms11588)
Supplement: Supplementary Data 1 — Sample information and each tumor vs. normal, and normal vs. normal comparison that was performed. Information includes coverage, sSNV counts, estimated tumor purity, tumor grade and size. [file ncomms11588-s1.xlsx]

## Sheet: Comparisons
Supplementary Data 1. Sample information and each tumor vs. normal, and normal vs. normal comparison that was performed. Information includes coverage, sSNV counts, estimated tumor purity, tumor grade and size.
Patient ID	Comparison ID	ComparisonType	Sample1 Coverage	Sample2 Coverage	Raw Mutation Counts	Sample-level Filtered Mutation Counts	Sample- and Dataset-level Filtered Mutation Counts	Sample-, Dataset-, and Pipeline-level Filtered sSNV Counts	Estimated Tumor Purity (based on variant read counts in filtered sSNVs)	Estimated Tumor Purity (using ABSOLUTE)	Manuscript Figure Designation	L (cm)	W (cm)	D (cm)	Fuhrman grade
M22red	LP6007471_vs_LP6007454	Tumor_vs_Blood	35.5878	42.6267	6188	2303	1385	1233	0.353266	No_Good_Fit	M22-1	1.5	1.2	1	2
M22red	LP6007472_vs_LP6007454	Tumor_vs_Blood	36.2592	42.6267	5871	2280	1506	1383	0.556962	No_Good_Fit	M22-2	1.8	1.8	-	2; multicystic
M22red	LP6007473_vs_LP6007454	Tumor_vs_Blood	41.0434	42.6267	6104	2325	1505	1407	0.454878	No_Good_Fit	M22-3	2	1.5	1.5	2
M22red	LP6007474_vs_LP6007454	Tumor_vs_Blood	35.4153	42.6267	6393	2591	1729	1613	0.553762	No_Good_Fit	M22-4	1	0.8	0.5	2
M22red	LP6007475_vs_LP6007454	Cyst_vs_Blood	30.6886	42.6267	6002	1515	290	8	Not_a_Tumor	Not_a_Tumor					Not_a_tumor
M22red	LP6007476_vs_LP6007454	Tumor_vs_Blood	40.4098	42.6267	7435	2675	1633	1475	0.55608	No_Good_Fit	M22-5	1.5	1.3	1.3	2; cystic
M45orange	LP6007570_vs_LP6007577	Blood_vs_Tissue	46.6854	43.6428	3573	658	75	7	Not_a_Tumor	Not_a_Tumor					Not_a_tumor
M45orange	LP6007571_vs_LP6007570	Tumor_vs_Blood	40.4972	46.6854	6233	1992	1063	913	0.24555	0.27	M45-1	1	0.7	0.7	2
M45orange	LP6007571_vs_LP6007577	Tumor_vs_Tissue	40.4972	43.6428	6306	1980	1071	897	0.245594	0.27		1	0.7	0.7	2
M45orange	LP6007572_vs_LP6007570	Cyst_vs_Blood	36.0995	46.6854	3857	859	80	8	Not_a_Tumor	Not_a_Tumor					Not_a_tumor
M45orange	LP6007572_vs_LP6007577	Cyst_vs_Tissue	36.0995	43.6428	3749	832	80	5	Not_a_Tumor	Not_a_Tumor					Not_a_tumor
M45orange	LP6007573_vs_LP6007570	Tumor_vs_Blood	39.2389	46.6854	10607	7069	6337	6126	0.754798	0.82	M45-2	3	2.5	2	3
M45orange	LP6007573_vs_LP6007577	Tumor_vs_Tissue	39.2389	43.6428	10527	6451	5723	5403	0.754424	0.76		3	2.5	2	3
M45orange	LP6007574_vs_LP6007570	Tumor_vs_Blood	38.8719	46.6854	8852	5193	4234	4061	0.453785	0.46	M45-3	1.8	1.6	1.4	3
M45orange	LP6007574_vs_LP6007577	Tumor_vs_Tissue	38.8719	43.6428	9008	5176	4249	3993	0.453685	0.46		1.8	1.6	1.4	3
M45orange	LP6007575_vs_LP6007570	Tumor_vs_Blood	35.8963	46.6854	7663	4125	3422	3273	0.456984	0.54	M45-4	1.6	1.5	1	3
M45orange	LP6007575_vs_LP6007577	Tumor_vs_Tissue	35.8963	43.6428	7568	4135	3467	3231	0.457025	0.52		1.6	1.5	1	3
M45orange	LP6007576_vs_LP6007570	Tumor_vs_Blood	39.6211	46.6854	8250	4291	3291	3159	0.45763	0.52	M45-5	1.2	1.2	1	3
M45orange	LP6007576_vs_LP6007577	Tumor_vs_Tissue	39.6211	43.6428	8124	4264	3312	3114	0.457542	0.53		1.2	1.2	1	3
M45orange	LP6007577_vs_LP6007570	Tissue_vs_Blood	43.6428	46.6854	3852	800	87	14	Not_a_Tumor	Not_a_Tumor					Not_a_tumor
F60yellow	LP6007579_vs_LP6007578	Tumor_vs_Blood	39.0523	39.7406	11686	7606	6862	6680	0.649769	0.64	F60-1	2.5	1.5	1.5	3; areas of spindle cell
F60yellow	LP6007580_vs_LP6007578	Tumor_vs_Blood	37.7226	39.7406	9097	5768	5146	5019	0.754061	0.79	F60-2	3	2	1.8	2
F60yellow	LP6007581_vs_LP6007578	Tumor_vs_Blood	42.4592	39.7406	10908	6691	5951	5770	0.650649	0.55	F60-3	4	2.6	2.1	2
F60yellow	LP6007582_vs_LP6007578	Tumor_vs_Blood	39.9633	39.7406	10066	6261	5581	5421	0.753325	0.74	F60-4	4.4	3.6	3.5	3
F60yellow	LP6007583_vs_LP6007578	Tumor_vs_Blood	30.4963	39.7406	6058	2388	1549	1427	0.75339	No_Good_Fit	F60-5	1.4	1	0.9	2
F60yellow	LP6007584_vs_LP6007578	Tumor_vs_Blood	32.0209	39.7406	6475	2520	1555	1430	0.653991	0.67	F60-6	1.8	1.3	1	2
F28green	LP6007490_vs_LP6007457	Tumor_vs_Blood	45.8532	43.7517	5946	2770	2160	2051	0.455556	0.48	F28-1	4.8	2.2	2.5	2
F28green	LP6007491_vs_LP6007457	Tumor_vs_Blood	42.0145	43.7517	6211	2688	1968	1859	0.74893	0.72	F28-2	2.5	2	2	2
F28green	LP6007492_vs_LP6007457	Tumor_vs_Blood	38.9634	43.7517	7079	3683	2971	2851	0.651643	0.68	F28-3	0.7	0.6	0.5	2
F28green	LP6007493_vs_LP6007457	Tumor_vs_Blood	29.3273	43.7517	4686	2137	1582	1487	0.75749	0.79	F28-4	1.7	1.5	1	2
F28green	LP6007494_vs_LP6007457	Tumor_vs_Blood	37.5997	43.7517	5644	2446	1826	1689	0.751318	0.8	F28-5	2.8	2.5	2.1	2
F28green	LP6007495_vs_LP6007457	Tumor_vs_Blood	40.4094	43.7517	6377	3188	2523	2404	0.852136	0.85	F28-6	1.6	1.2	0.9	2
F28green	LP6007496_vs_LP6007457	Tumor_vs_Blood	34.3736	43.7517	6122	2555	1742	1639	0.758392	0.93	F28-7	2.5	2	1.5	2
F28green	LP6007497_vs_LP6007457	Tumor_vs_Blood	31.3677	43.7517	6233	3121	2364	2237	0.554646	0.59	F28-8	1.8	1.6	1.5	2
F28green	LP6007498_vs_LP6007457	Tumor_vs_Blood	44.4803	43.7517	6367	2860	2215	2105	0.648284	0.61	F28-9	1.7	1.5	1	2
F28green	LP6007499_vs_LP6007457	Tumor_vs_Blood	34.7512	43.7517	5180	2155	1456	1359	0.653103	0.7	F28-10	2	1.8	1.8	2
F28green	LP6007500_vs_LP6007457	Tumor_vs_Blood	35.3501	43.7517	5246	2259	1598	1491	0.655585	0.66	F28-11	1.7	1.5	1.1	2
F28green	LP6007501_vs_LP6007457	Tumor_vs_Blood	35.8176	43.7517	5343	2647	2132	2033	0.754291	0.77	F28-12	1.3	1.2	1	2
F28green	LP6007502_vs_LP6007457	Tumor_vs_Blood	45.4848	43.7517	5842	2452	1757	1661	0.753052	0.72	F28-13	2.8	1.5	1.5	2
F58blue	LP6007455_vs_LP6007482	Blood_vs_Tissue	41.0091	32.6753	5896	1342	158	54	Not_a_Tumor	Not_a_Tumor					Not_a_tumor
F58blue	LP6007477_vs_LP6007455	Tumor_vs_Blood	37.3195	41.0091	8517	4616	3856	3685	0.553734	0.56	F58-1	3.2	2	1	2
F58blue	LP6007477_vs_LP6007482	Tumor_vs_Tissue	37.3195	32.6753	11013	5415	3910	3633	0.55358	No_Good_Fit		3.2	2	1	2
F58blue	LP6007478_vs_LP6007455	Tumor_vs_Blood	30.1977	41.0091	7267	4139	3490	3322	0.553221	0.56	F58-2	2.8	2.5	1.8	2
F58blue	LP6007478_vs_LP6007482	Tumor_vs_Tissue	30.1977	32.6753	7456	4287	3447	3235	0.553266	No_Good_Fit		2.8	2.5	1.8	2
F58blue	LP6007479_vs_LP6007455	Tumor_vs_Blood	40.0119	41.0091	7827	3869	3134	2952	0.456816	0.54	F58-3	3.5	3	2	2
F58blue	LP6007479_vs_LP6007482	Tumor_vs_Tissue	40.0119	32.6753	10636	4684	3163	2885	0.355625	No_Good_Fit		3.5	3	2	2
F58blue	LP6007480_vs_LP6007455	Tumor_vs_Blood	39.3616	41.0091	7642	3933	3301	3084	0.352787	0.39	F58-4	1.5	1	0.8	2 and cyst
F58blue	LP6007480_vs_LP6007482	Tumor_vs_Tissue	39.3616	32.6753	10098	4640	3349	3046	0.352764	No_Good_Fit		1.5	1	0.8	2 and cyst
F58blue	LP6007481_vs_LP6007455	Tumor_vs_Blood	40.7513	41.0091	11609	5783	4370	4157	0.652005	No_Good_Fit	F58-5	1	0.7	0.5	2
F58blue	LP6007481_vs_LP6007482	Tumor_vs_Tissue	40.7513	32.6753	14762	6826	4442	4096	0.651936	No_Good_Fit		1	0.7	0.5	2
F58blue	LP6007482_vs_LP6007455	Tissue_vs_Blood	32.6753	41.0091	3709	769	87	17	Not_a_Tumor	Not_a_Tumor					Not_a_tumor
M28purple	LP6007452_vs_LP6007464	Blood_vs_Tissue	36.5223	32.3082	4121	863	84	14	Not_a_Tumor	Not_a_Tumor					Not_a_tumor
M28purple	LP6007458_vs_LP6007452	Tumor_vs_Blood	34.9536	36.5223	6295	2877	2082	1977	0.753781	0.83	M28-1	7	6	4.5	2
M28purple	LP6007458_vs_LP6007464	Tumor_vs_Tissue	34.9536	32.3082	6925	3016	2047	1901	0.753632	0.83		7	6	4.5	2
M28purple	LP6007459_vs_LP6007452	Tumor_vs_Blood	40.08	36.5223	6220	2388	1571	1473	0.557611	0.59	M28-2	3.2	2.7	2.5	2
M28purple	LP6007459_vs_LP6007464	Tumor_vs_Tissue	40.08	32.3082	6719	2470	1547	1417	0.557665	0.59		3.2	2.7	2.5	2
M28purple	LP6007460_vs_LP6007452	Tumor_vs_Blood	41.7353	36.5223	5770	2029	1334	1235	0.748013	0.71	M28-3	2.6	2.4	2.3	2
M28purple	LP6007460_vs_LP6007464	Tumor_vs_Tissue	41.7353	32.3082	6411	2172	1283	1166	0.74843	0.71		2.6	2.4	2.3	2
M28purple	LP6007461_vs_LP6007452	Tumor_vs_Blood	37.6515	36.5223	5082	2101	1480	1407	0.651434	0.65	M28-4	3.5	3	3	2 and 3
M28purple	LP6007461_vs_LP6007464	Tumor_vs_Tissue	37.6515	32.3082	5669	2239	1453	1357	0.651543	0.66		3.5	3	3	2 and 3
M28purple	LP6007462_vs_LP6007452	Tumor_vs_Blood	37.7129	36.5223	7941	2877	1512	1355	0.553913	No_Good_Fit	M28-5	3	2.6	2.5	2
M28purple	LP6007462_vs_LP6007464	Tumor_vs_Tissue	37.7129	32.3082	8666	3105	1504	1305	0.553811	0.68		3	2.6	2.5	2
M28purple	LP6007463_vs_LP6007452	Tumor_vs_Blood	40.5894	36.5223	6185	2033	1185	1062	0.454165	0.51	M28-6	0.7	0.5	0.4	2
M28purple	LP6007463_vs_LP6007464	Tumor_vs_Tissue	40.5894	32.3082	6540	2161	1160	1018	0.453897	0.52		0.7	0.5	0.4	2
M28purple	LP6007464_vs_LP6007452	Tissue_vs_Blood	32.3082	36.5223	2912	535	77	20	Not_a_Tumor	Not_a_Tumor					Not_a_tumor
